# Supplementary material for: Molecular Determinants of Ethionamide Resistance in Clinical Isolates of Mycobacterium tuberculosis
Source: Antibiotics (Basel). 2022 Jan 20;11(2):133. doi: 10.3390/antibiotics11020133 (PMC8868424; doi:10.3390/antibiotics11020133)
Supplement: Supplementary file 1 [file antibiotics-11-00133-s001.zip]

Archive with 1 entries (1 files):
- antibiotics-1534312-supplementary.pdf
